# Supplementary material for: Primary Progressive Multiple Sclerosis—A Key to Understanding and Managing Disease Progression
Source: Int J Mol Sci. 2024 Aug 11;25(16):8751. doi: 10.3390/ijms25168751 (PMC11354232; doi:10.3390/ijms25168751)
Supplement: Supplementary file 1 [file ijms-25-08751-s001.zip]

Archive with 1 entries (1 files):
- ijms-3138594-supplementary.pdf
